# Supplementary material for: Facile and Quantitative Method for Estimating the Isolation Degree of Cellulose Nanocrystals (CNCs) Suspensions
Source: Materials (Basel). 2021 Oct 28;14(21):6463. doi: 10.3390/ma14216463 (PMC8585153; doi:10.3390/ma14216463)
Supplement: Supplementary file 1 [file materials-14-06463-s001.zip]

Archive with 1 entries (1 files):
- materials-1416933-supplementary.pdf
